# Supplementary material for: Interaction between Flavonoids and Carotenoids on Ameliorating Oxidative Stress and Cellular Uptake in Different Cells
Source: Foods. 2021 Dec 14;10(12):3096. doi: 10.3390/foods10123096 (PMC8701200; doi:10.3390/foods10123096)
Supplement: Supplementary file 1 [file foods-10-03096-s001.zip]

Archive with 1 entries (1 files):
- foods-1471138-supplementary.pdf
